# Supplementary material for: Identification of Low Molecular Weight Glutenin Alleles by Matrix-Assisted Laser Desorption/Ionization Time-Of-Flight Mass Spectrometry (MALDI-TOF-MS) in Common Wheat (Triticum aestivum L.)
Source: PLoS One. 2015 Sep 25;10(9):e0138981. doi: 10.1371/journal.pone.0138981 (PMC4583301; doi:10.1371/journal.pone.0138981)
Supplement: S1 File — The data is compressed and in Biosystems MALDI-TOF software Data-Explorer format. (ZIP) [file pone.0138981.s001.zip]

Archive with 19 entries (19 files):
- 1.Aril 15-4.dat
- 10.Aril 24-3.dat
- 11.Aril 26-1.dat
- 12.Aril 27-6.dat
- 13.Aril 28-4.dat
- 14.Aril 29-4.dat
- 15.Aril 30-1.dat
- 16.Aril 36-2.dat
- 17.Aroona.dat
- 18.Aril 33-1.dat
- 19.Aril 35-1.dat
- 2.Aril 16-1.dat
- 3.Aroona.dat
- 4.Aril 18-5.dat
- 5.Aril 19-2.dat
- 6.Aril 20-1.dat
- 7.Aril 21-2.dat
- 8.Aroona.dat
- 9.Aril 23-4.dat
