# Supplementary material for: Identification of Low Molecular Weight Glutenin Alleles by Matrix-Assisted Laser Desorption/Ionization Time-Of-Flight Mass Spectrometry (MALDI-TOF-MS) in Common Wheat (Triticum aestivum L.)
Source: PLoS One. 2015 Sep 25;10(9):e0138981. doi: 10.1371/journal.pone.0138981 (PMC4583301; doi:10.1371/journal.pone.0138981)
Supplement: S2 File — The data is compressed and in Biosystems MALDI-TOF software Data-Explorer format. (ZIP) [file pone.0138981.s002.zip]

Archive with 25 entries (25 files):
- 165-98.dat
- 173-98.dat
- 174-98.dat
- 216-98.dat
- 288-96.1.dat
- 288-96.2.dat
- 288-96.3.dat
- 289-96.2.dat
- 289-98.1.dat
- 290-98.dat
- 292-98.dat
- 294-96.dat
- 294-98.dat
- 296-98.dat
- 300-98.dat
- 303-98.dat
- 307-98.dat
- 308-98.dat
- 309-98.dat
- 312-98.dat
- 315-98.dat
- 316-98.dat
- 317-98.dat
- 534-96.dat
- 537-96.dat
