# Supplementary material for: Identification of Low Molecular Weight Glutenin Alleles by Matrix-Assisted Laser Desorption/Ionization Time-Of-Flight Mass Spectrometry (MALDI-TOF-MS) in Common Wheat (Triticum aestivum L.)
Source: PLoS One. 2015 Sep 25;10(9):e0138981. doi: 10.1371/journal.pone.0138981 (PMC4583301; doi:10.1371/journal.pone.0138981)
Supplement: S3 File — The data is compressed and in Biosystems MALDI-TOF software Data-Explorer format. (ZIP) [file pone.0138981.s003.zip]

Archive with 18 entries (18 files):
- Cappelle-Desprez.dat
- Carnamah.dat
- Chinese Spring.dat
- Festin.dat
- Gabo.dat
- Halberd.dat
- Insignia.dat
- Katepwa.dat
- Magdalena.dat
- Marquis.dat
- Millewa.dat
- Orca.dat
- Petrel.dat
- Stiletto.dat
- Tasman.dat
- Thesee.dat
- Trident.dat
- Westonia.dat
